# Supplementary material for: Green Extraction Methods Applied to the Brown Macroalga Saccharina latissima: Assessing Yield, Total Phenolics, Phlorotannins and Antioxidant Capacity
Source: Foods. 2025 Mar 17;14(6):1017. doi: 10.3390/foods14061017 (PMC11941721; doi:10.3390/foods14061017)
Supplement: Supplementary file 1 [file foods-14-01017-s001.zip]

Archive with 1 entries (1 files):
- foods-3468642-supplementary.pdf
